# Supplementary material for: Generation and validation of a conditional knockout mouse model for desmosterolosis
Source: J Lipid Res. 2021 Jan 30;62:100028. doi: 10.1016/j.jlr.2021.100028 (PMC7933790; doi:10.1016/j.jlr.2021.100028)
Supplement: Supplemental data [file mmc2.xlsx]

## Sheet: Female Liver
Genes	logFC
B020031M17Rik	8.75321
Slain1	8.60771
Bcas1	8.60771
Cldn11	7.9134
Xntrpc	7.90661
Rpl17-ps9	7.71253
Igflr1	7.64534
Hist1h2ap	7.59636
Tmsb15b2	7.44966
Hmgb1-ps2	7.27521
Rpl13-ps6	7.26361
Dsg1b	7.09519
Amd2	6.95693
Ccdc146	6.64883
Erp27	6.64883
Itpa-ps1	6.60238
Smco1	6.55986
Rps6-ps3	6.5272
Ccl22	6.52461
Spink1	6.52461
Hist1h2aa	6.44514
Rpl17-ps4	6.39635
Apoo-ps	6.32123
Gpnmb	6.10592
Als2cr12	4.01957
Kcnrg	4.01957
Klhl31	3.63611
Arhgap22	3.52131
Mag	3.48849
Actr3b	3.39708
Mobp	3.39541
Mbp	3.32475
Sult1e1	3.23458
Erdr1	3.11235
Ptn	3.02114
Sult2a3	2.96731
Plp1	2.93177
Lrtm2	2.88203
Vcan	2.82664
Tubb2b	2.80989
Avpr2	2.75899
Tmod1	2.68191
Ccl4	2.6063
Hoxa4	2.6063
Triqk	2.6063
Camk2b	2.53895
Eomes	2.49142
Matk	2.48208
Sp8	2.48208
Olfr1238	2.46783
Ugt8a	2.46226
Nebl	2.37378
Trbc2	2.37353
Rps3a2	2.37002
D7Ertd443e	2.36987
Olfr224	2.32859
Ncam2	2.32737
Zbed4-ps1	2.27403
Amhr2	2.27116
Cap2	2.27116
Mesp2	2.26798
Gfap	2.233
Gdf6	2.23092
Nrk	2.22376
Pp2d1	2.21588
Dusp2	2.20835
Sync	2.20631
Clec10a	2.20179
Efhd1	2.1652
Arhgap28	2.14902
Hspe1-ps3	2.14281
Sult2a1	2.1338
Vmn1r90	2.12395
Scp2-ps2	2.11068
Atp1a2	2.09919
Vwa3b	2.08148
Ptpro	2.06951
Smpdl3b	2.06909
Magi2	2.06497
AY074887	2.06444
Psmc3ip	2.0622
Galnt14	2.06185
Fez1	2.05082
Adgrg5	2.05082
Noxo1	2.04841
Tpmt	2.0303
Chil1	2.02479
Rbm8a2	2.01224
Krt23	2.0105
Mss51	1.99554
Ccl21c	1.99125
Mmel1	1.95718
Catsperd	1.93152
Pacsin1	1.9266
Cdkn3	1.9266
Msc	1.9266
Ncs1	1.9266
Gata3	1.9266
Myom3	1.92022
Apol7c	1.91181
Nmnat2	1.9033
Rasl2-9	1.89573
Mup-ps12	1.89321
Mup-ps18	1.88712
Olfr20	1.88557
Fpr2	1.88442
Elovl7	1.88405
Vdac3-ps1	1.87836
Ces2h	1.86886
Gsta1	1.86785
Cphx2	1.85113
Hist1h4i	1.84199
BC035044	1.83615
Tro	1.83542
Olfr324	1.83363
Ugt1a8	1.82695
Tpt1-ps6	1.81818
Prr11	1.81578
Cfap74	1.81258
Sult2a5	1.8098
1700030C10Rik	1.80803
Ntrk2	1.80451
Lrrc27	1.80206
Cib3	1.8006
9930111J21Rik1	1.79244
Usp43	1.79066
Phgdh	1.78287
Cxcl14	1.77896
Lgr6	1.77497
Slc52a3	1.76513
Tmprss4	1.75518
Tmem163	1.74503
Slc2a6	1.73858
Zfp808	1.73582
Atp1b2	1.7308
Sirpb1c	1.72864
Lax1	1.7249
Zfp449	1.71857
E130218I03Rik	1.71778
Atp5l-ps1	1.71748
Olfr742	1.70527
Me3	1.68462
Tlr1	1.68219
Zfp600	1.68083
Nupr1l	1.67833
Olfr596	1.67505
Olfr613	1.67469
Rpsa-ps4	1.66496
Slc2a4	1.66108
1700088E04Rik	1.65931
Zfp991	1.65665
C1rb	1.65093
Ildr1	1.65076
Vpreb3	1.65075
Col4a3	1.6274
Lsamp	1.6193
Trim30c	1.60066
Zfp558	1.57919
Sept5	1.57756
Plat	1.55822
Cep55	1.55822
Foxj1	1.55822
Emp1	1.55153
Ccdc73	1.54899
Sema3e	1.53255
Whrn	1.52911
Ubd	1.52054
Id4	1.51809
Pik3c2g	1.50934
Fgf21	1.50722
Ppp1r42	1.49892
Nkapl	1.49236
Plpp7	1.49236
Sept1	1.47964
Runx2	1.47692
Aplp1	1.47468
Sh2d2a	1.46967
Miga1	1.46199
Aff3	1.44304
Rflnb	1.43841
Dmrta1	1.43836
Mup-ps10	1.4329
Mpc1-ps	1.42236
Dsg1c	1.4196
Pdcd5-ps	1.41419
Ndufa4l2	1.41085
Cyp2a21-ps	1.40866
Il7r	1.40751
Slc8a1	1.40471
Mcm8	1.40174
Olfr1388	1.40043
Fermt1	1.40042
9530077C05Rik	1.39997
Il1rl2	1.39997
Map9	1.38226
Col4a4	1.38048
Sult2a2	1.38042
Mmp12	1.38014
Dnm3	1.37405
Fam169a	1.36114
Adamtsl1	1.36077
Sap25	1.35075
Mup-ps14	1.34878
Lpl	1.3471
Tnfrsf23	1.33591
Tagap	1.33156
Gucy2c	1.31312
Fam227a	1.30859
Osbpl3	1.3015
Fads3	1.29852
Colgalt2	1.28788
Tfec	1.28724
4931428F04Rik	1.28713
Defb1	1.27832
Cyp3a57	1.26496
Ccdc148	1.26398
Pagr1a	1.2631
Ace	1.25812
Btbd19	1.25299
Spats2l	1.25133
Gabra3	1.24759
Clic5	1.24671
Ccdc3	1.24314
Mfap4	1.23734
Zfp503	1.23492
Fam19a2	1.22777
Wdr93	1.22761
Bdnf	1.22409
Dync2li1	1.22409
Scimp	1.21313
Vwa7	1.20076
Mal	1.19606
Tgtp2	1.18937
Aqp4	1.18034
Pira2	1.17945
Mup21	1.1784
Tspan8	1.17357
Cdc14a	1.17141
Emcn	1.15482
Esm1	1.15337
Pla2g4b	1.15178
Vcp-rs	1.1513
Grk1	1.14332
Marco	1.1408
Lars2	1.1408
Lpar1	1.14058
Pdgfb	1.14058
Orc6	1.13743
Klra2	1.13217
Scd2	1.13191
Zfp862-ps	1.1304
Zswim3	1.12937
Tusc1	1.12175
Mrm1	1.11035
Nsg1	1.10824
Gpr68	1.10074
Usp2	1.09936
Casp12	1.09391
Nhlrc1	1.09291
Efcc1	1.09028
Card11	1.09016
1700027J19Rik	1.09016
Prrg4	1.0899
Asns	1.08963
1810032O08Rik	1.08956
Rassf4	1.08327
Ecm2	1.07006
Nrarp	1.06279
Kcnq3	1.05967
Gsta2	1.05945
Arhgap27	1.05922
Ell3	1.05889
Ear2	1.05388
Cd300lb	1.05366
Adgrg6	1.05122
Mansc1	1.05122
Nemp2	1.05121
Mup2	1.04876
Dynlt1a	1.04844
Lamc2	1.04815
Ric3	1.04788
Nat1	1.04522
Taf1c	1.04331
Abi3	1.04302
Ms4a1	1.03179
Zfp131	1.03074
Slc35d2	1.0306
Chst2	1.0283
Olfr1028	1.0239
Plau	1.02144
Ms4a4b	1.01543
Arhgap15	1.01426
Kctd11	1.01
Setbp1	1.00802
Mtl5	1.00788
Prr5l	1.00422
Smarcd3	1.00241
Ces2b	-1.00121
Pinx1	-1.00266
Fam110c	-1.00635
Cyp26a1	-1.01865
Myl9	-1.01892
Cenpt	-1.01927
Piga	-1.02646
Itgb2l	-1.02654
Tle6	-1.04202
Piezo2	-1.05146
Spon2	-1.05291
Sh3pxd2a	-1.05945
Ankrd13b	-1.06052
Alox12	-1.06814
Mug2	-1.06989
Milr1	-1.07601
Slc1a4	-1.07952
Slc41a2	-1.08724
Mical2	-1.08773
Pim1	-1.09887
Sspo	-1.10351
Atrip	-1.10438
Zfp433	-1.10714
Nedd4l	-1.11082
Ocstamp	-1.13199
Ptk6	-1.13238
Il20rb	-1.13308
Chchd6	-1.13948
Adamts14	-1.15207
Cfap43	-1.15496
Olfr1312	-1.16397
Gria3	-1.16895
Carmil1	-1.1846
Hsbp1l1	-1.19009
Rpl17-ps8	-1.20346
Adnp	-1.20602
Kcnt2	-1.23718
Nnat	-1.24528
Eps8l3	-1.24528
Fam198a	-1.24593
Selenbp2	-1.25199
Spag4	-1.25778
Insc	-1.2626
Eno1b	-1.26269
Hspb1	-1.28293
Nlrc3	-1.29268
Osgin1	-1.29552
Ccdc149	-1.31091
Zbtb9	-1.31704
Olfr1023	-1.31753
Ptch2	-1.32532
Catsperg1	-1.32846
Speer5-ps1	-1.33117
S1pr4	-1.3348
Slc15a2	-1.33807
Dpp10	-1.34554
Fam131c	-1.35341
Gspt2	-1.36493
Pf4	-1.36493
Gsg1l	-1.37651
Bcl3	-1.38203
Usp17la	-1.3829
Cldn7	-1.38746
Olfr958	-1.3878
Rsph4a	-1.38975
Mc1r	-1.3913
Nckap5	-1.3921
Orm2	-1.3976
Cntn2	-1.39813
Cyp2b10	-1.39827
Hspa1b	-1.40033
Rnf165	-1.40649
Evpl	-1.41282
Nrgn	-1.41282
Lrg1	-1.42017
Atp2b2	-1.43224
Socs3	-1.43851
Serpina9	-1.44693
Tmem136	-1.45607
Lurap1	-1.46186
Ces2f	-1.46563
Wdr86	-1.46569
Tff1	-1.46932
Ebi3	-1.47192
Obsl1	-1.47663
Derl3	-1.47918
Nos1ap	-1.48803
4932414N04Rik	-1.49771
Olfr912	-1.50532
Syne4	-1.52738
Fgd1	-1.52998
Cdkl3	-1.53008
Rps2-ps13	-1.54404
Cyp11a1	-1.55213
Dact3	-1.57458
Zfp105	-1.57458
A1bg	-1.59141
Ephb2	-1.59412
Elovl3	-1.60725
Grin1	-1.62309
Emb	-1.6299
Ugt1a2	-1.63036
Glns-ps1	-1.63364
Medag	-1.63587
Micalcl	-1.63924
Pole2	-1.64481
Saa2	-1.64934
Olfr1416	-1.65307
Large2	-1.68047
Serpina3h	-1.70658
Dmbt1	-1.71661
Snca	-1.71945
1700112E06Rik	-1.72667
Loxl1	-1.72667
BC002163	-1.72838
4930431P19Rik	-1.73012
Rps16-ps2	-1.73142
Angptl1	-1.73459
Foxr1	-1.73514
Syngr1	-1.73716
Cenpi	-1.74045
Slc4a3	-1.75696
Npas2	-1.77914
Star	-1.77973
Wdr49	-1.81031
Ube2n-ps1	-1.81505
Olfr1297	-1.8269
Lcn2	-1.84316
Celsr2	-1.84823
Saa1	-1.85298
Xlr3b	-1.85332
Olfr1233	-1.85603
Esyt3	-1.86129
Grin2d	-1.86129
Olfr829	-1.86129
Tubb1	-1.86129
Plcd4	-1.86498
Olfr714	-1.87102
Rbmxl2	-1.87147
Olfr329-ps	-1.87404
Ankle1	-1.91674
Il17rd	-1.92094
Mns1	-1.94356
Slco1a1	-1.94756
Endou	-1.94759
Styk1	-2.00231
Ighg2c	-2.00794
Armcx6	-2.01285
Wfikkn1	-2.04011
Apol7b	-2.04309
Olfr414	-2.05886
Olfr789	-2.07664
Cpt1b	-2.10061
Kif14	-2.11165
Olfr117	-2.11406
Xlr4b	-2.1178
Olfr906	-2.14621
Susd4	-2.16943
Olfr1328	-2.186
Xirp1	-2.24326
Kcnj5	-2.27164
Rpl19-ps1	-2.27465
Fam109b	-2.29447
Fam57b	-2.29447
Phf24	-2.29447
Kcnmb1	-2.295
Crybb3	-2.36121
Aqp7	-2.45908
Csdc2	-2.46633
Olfr1423	-2.48899
Prtn3	-2.49647
Stil	-2.51858
Siglech	-2.52443
Klhl29	-2.53289
Polq	-2.57085
Slc7a14	-2.63863
Mup-ps19	-2.66831
Psmb11	-2.72399
Lrrc75a	-2.73745
Tmprss11g	-2.76055
Zxda	-2.81316
Ripply1	-2.9099
Ppbp	-2.93195
Slc34a2	-2.94494
Xlr4a	-3.12649
G430049J08Rik	-3.17604
Hsd3b1	-3.18743
Zfp786	-3.22064
Kcnd1	-3.22437
Nlrp1c-ps	-3.30904
Hist1h4k	-3.4869
Cyp11b1	-3.49768
Slc15a1	-3.66801
Trpc2	-3.70982
Akr1cl	-3.75554
Dhcr24	-4.18005
Cyp21a1	-4.43598
Cbx3-ps6	-4.51361
Pcdhgb1	-6.37786
2810047C21Rik1	-6.5238
Ap3s1-ps2	-6.63731
Gp9	-6.66692
Hoxa3	-6.66692
Rnf170-ps	-6.73642
Rpl35a-ps2	-6.76636
Rpl35a-ps3	-6.76636
Rpl35a-ps4	-6.76636
Rpl35a-ps6	-6.76636
Ttk	-6.77282
Zfp781	-6.80019
Gemin4	-6.9411
Hist1h2bp	-7.09297
Hist1h2ao	-7.25194
Tmsb15l	-7.26609
Rpl19-ps11	-7.59277
Zfp708	-8.78313
Chgb	-8.83801
Rab11b-ps2	-9.07812

## Sheet: Female adrenal
Genes	logFC
C9	9.72557
Sult2a1	9.46012
Ugt1a9	9.12314
Cyp2c67	8.94329
Hist1h2aa	8.9402
Cfhr1	8.79981
Bbox1	8.78059
A1cf	8.78059
Amdhd1	8.67192
Dnajc22	8.49182
Mup19	8.30575
Ccl21c	8.20682
Zfp708	8.11338
Ighg2c	8.01449
Serpina11	8.00159
Cyp2d40	7.97288
Mup7	7.96201
Nr1i2	7.90886
Ido2	7.86302
Keg1	7.86015
Pdzk1	7.79192
Mup20	7.7238
Rpl27a-ps2	7.65848
Sall1	7.64702
5830473C10Rik	7.52735
Rps6-ps3	7.44704
Ces2c	7.29582
Igkv4-91	7.17589
Mup-ps16	7.17308
Colec10	6.91485
Slc22a27	6.89404
Hist1h4n	6.87996
Cyp2j5	6.73192
Mbl2	6.71925
Slc30a10	6.71231
Zxda	6.67099
Nat8f7	6.61968
Sult2a2	6.61353
BC002163	6.6097
Cyp2d37-ps	6.5959
Dnase2b	6.5959
Fabp2	6.5959
Hmgn2-ps1	6.51359
Hist1h4c	6.47959
AF067061	6.47545
Lrit1	6.47209
Serpina7	6.47173
Cldn34c2	6.46558
F13b	6.45359
Hist1h2ao	6.43583
Tcte3	6.42911
Igkv3-2	6.39169
Uroc1	6.35691
Hnf1a	6.34347
Cyp2b13	6.3362
Otc	6.28945
Hsd17b6	6.02788
Serpina1e	6.01176
Ces3b	5.94392
Dio1	5.91253
Serpina3m	5.85445
Pah	5.75085
Cyp2c40	5.71749
Ugt2b36	5.71725
Cpn1	5.71363
Cyp2c54	5.70117
Serpina1d	5.68752
Serpina10	5.68454
Gjb1	5.67639
Lect2	5.63299
Akr1c20	5.47303
Cyp1a2	5.4708
Mup11	5.46025
B020031M17Rik	5.43698
Cyp7a1	5.41114
Cps1	5.40607
Akr1c6	5.38962
Cyp2a5	5.38379
Cyp2a12	5.376
Cyp2c70	5.36425
Cyp2c68	5.36381
Clec4f	5.3499
Lipc	5.34968
Acsm1	5.34101
Kng1	5.33832
Baat	5.33303
Apoa2	5.31869
Igfbp1	5.31618
Fabp1	5.29671
F2	5.27375
Dmgdh	5.27197
Cyp2c50	5.27086
Gc	5.27015
Cyp2c38	5.26603
Ugt2b35	5.26442
Ces1g	5.25918
Angptl3	5.25776
Ces1c	5.25279
Sult3a1	5.25096
Cyp3a11	5.24297
Ugt2a3	5.24257
Apob	5.23886
Pklr	5.21671
Cyp2d10	5.21494
Aadac	5.19674
Cyp2c37	5.1904
Cyp2c29	5.18747
Apcs	5.18437
Ttr	5.16779
Abcg5	5.15497
Cyp2d26	5.14902
Inhbc	5.14885
Apoh	5.13686
Habp2	5.11656
Serpind1	5.11399
Alb	5.11309
Apoa1	5.08848
Ces3a	5.07091
Afm	5.07011
F9	5.06346
Cyp2c69	5.02664
Hrg	5.01896
Ugt2b5	5.01864
Apom	4.96024
Slco1b2	4.94951
Pzp	4.94445
Plg	4.93775
Cyp4a14	4.92863
Aldob	4.92246
Fga	4.90756
Mug1	4.89129
Cyp2a4	4.88104
Apoa5	4.87438
Cyp4a10	4.86851
Uox	4.83911
Slc22a30	4.83876
Hpx	4.83205
Mug2	4.83163
Fmo3	4.80968
Ces1b	4.77834
Ambp	4.7772
Serpina3k	4.76113
Rdh16f2	4.75172
Mat1a	4.7312
Ugt2b34	4.72342
Ugt1a5	4.71836
Cpb2	4.71746
Tat	4.71699
Hnf4a	4.70262
Rdh7	4.70063
Proz	4.70032
Itih1	4.6767
Hpd	4.65652
Aqp9	4.65633
Serpinf2	4.64393
F12	4.63583
Fgb	4.63036
Cyp3a41a	4.62575
Slc22a1	4.6235
Slc17a2	4.6231
Abcb11	4.62144
Abcg8	4.61733
Arg1	4.61662
BC025446	4.60858
Slc38a3	4.56158
Cyp2b9	4.55905
Apoa4	4.55213
Cyp3a25	4.52616
Entpd8	4.52306
Abcc2	4.51913
Mbl1	4.49339
Aadat	4.47348
Sult1d1	4.46309
Slc2a2	4.45577
Rdh9	4.45392
Nat8f2	4.45391
Ugt3a2	4.41663
Itih3	4.39821
F7	4.33513
Apon	4.32269
Glyat	4.31273
Hgd	4.30492
Elovl2	4.27192
Azgp1	4.26369
1300017J02Rik	4.25844
Apoc3	4.25603
Ces2a	4.25207
Serpina6	4.23859
Proc	4.23046
Hsd17b13	4.22834
Slc10a5	4.22332
Sult2a8	4.2215
Wfdc21	4.21571
Acnat2	4.2056
Slc22a26	4.17884
Hamp2	4.17751
Slc27a5	4.16145
Hc	4.16114
Tcstv1	4.16014
Pla2g12b	4.15335
Serpina1a	4.14509
Asgr1	4.14494
Crp	4.13591
Serpina1c	4.12625
Vtn	4.11022
Cfhr2	4.09866
Mettl7b	4.06944
Cfi	4.03918
Aqp8	4.00235
Slc10a1	3.99155
Ftcd	3.99079
Gnmt	3.98113
Fgg	3.95747
Serpina1b	3.94133
Agxt	3.91563
Ces1e	3.91242
Gckr	3.88869
Dpys	3.87798
Cyp2a22	3.85549
Mup14	3.85496
C4bp	3.83544
A1bg	3.83367
Igkv2-137	3.83367
Mmp3	3.83367
Nr1i3	3.82736
Hal	3.81477
Mug-ps1	3.79523
Mup3	3.78014
Spp2	3.77866
G6pc	3.74846
Mst1	3.72811
Cyp4f15	3.72225
Cldn2	3.67463
Ngef	3.66623
Xkr9	3.64263
Olfr44	3.63738
Mobp	3.63576
C8b	3.61458
Adh4	3.59508
Hgfac	3.58743
Saa4	3.57556
C8a	3.57345
Ugt2b1	3.54787
Urad	3.5367
Abcc6	3.52399
Dsp	3.51966
Cyp3a59	3.49945
Clec4g	3.49714
Cyp3a13	3.46738
Fbp1	3.46288
Ahsg	3.44549
Timd2	3.44096
Slc6a13	3.41636
Hsd17b2	3.41115
Slco1a1	3.40165
Akr1c19	3.39806
Itih4	3.38589
Amy2a2	3.37019
Amy2a3	3.37019
Amy2a4	3.37019
Prodh2	3.3546
F11	3.35383
Slc1a2	3.35085
Foxa2	3.29819
Sult1b1	3.29819
Masp2	3.28347
Ugt3a1	3.27893
Mup2	3.27186
Foxa3	3.2124
Bhmt	3.17736
Creb3l3	3.17502
Crb3	3.16231
Dct	3.16208
Raet1d	3.14561
Tdo2	3.14393
Apol7a	3.14222
Cyp2d9	3.13734
Rgn	3.13111
AI182371	3.12187
Cxcl11	3.10588
Mup13	3.09689
Tfr2	3.07582
Marc1	3.02697
Klkb1	3.01361
Aldh8a1	3.00553
Tmem30b	3.00272
Slc17a4	2.99926
Gstm3	2.98937
Foxq1	2.98918
Acox2	2.98244
Cideb	2.97566
Grb7	2.96087
Anks4b	2.95811
Mup17	2.93665
Igsf5	2.91593
Ctrb1	2.91592
Fgl1	2.90663
Olfr893	2.90551
Rgs16	2.90489
Slc10a2	2.90184
Ugt1a6b	2.89594
Hsd3b3	2.88043
Nags	2.8796
Haao	2.87414
Hao1	2.86978
Aspdh	2.81182
Serpinc1	2.79655
Timd4	2.76141
Inhbe	2.75898
Inmt	2.73562
Tpsab1	2.72488
Slco1a4	2.7218
Cpn2	2.71186
Mup15	2.69901
Mgam	2.6549
Vwce	2.64007
Erdr1	2.63853
Pon1	2.63122
Iyd	2.62994
Akr1c14	2.62977
Onecut1	2.61894
Cutal	2.60561
Cd96	2.60561
Slc25a47	2.59586
Slc26a1	2.56041
Cd5l	2.56035
Cyp8b1	2.55568
Igfbp2	2.53267
Hpn	2.52796
Upb1	2.51397
Pcsk9	2.49864
Cbs	2.46909
Rps27a-ps2	2.45152
Mup16	2.44501
Mup10	2.44029
Lcat	2.43928
Stra8	2.43511
Vsig4	2.42712
Lif	2.41129
Hist1h1d	2.40363
Urah	2.40297
Eps8l2	2.39221
Bhmt2	2.38039
Xylb	2.36093
Gltpd2	2.35946
Igkv4-59	2.35455
Cd8b1	2.3495
Chrna2	2.34181
Hmgcs2	2.33325
F5	2.33249
F10	2.33099
Kynu	2.3147
Rhbg	2.3008
Pigr	2.29153
Marco	2.29017
Apoc1	2.28225
Igkv1-110	2.28134
Car5a	2.28021
Dact2	2.26565
Irf6	2.25184
Slc27a2	2.24614
Tmprss6	2.24465
Sfrp4	2.23275
Pcdh11x	2.20503
Slc17a3	2.19106
Glt1d1	2.17706
Acta1	2.17034
Ctf2	2.16999
Cyp2b10	2.16608
Dcst2	2.16407
D830030K20Rik	2.1445
Cass4	2.13361
Kmo	2.1273
Mup9	2.1236
Eva1a	2.12334
Epha1	2.11644
Duxbl3	2.09807
Serpinb6c	2.09566
Hfe2	2.08464
Ttc36	2.07268
Pbld1	2.06733
Myoc	2.06231
Cyp2c44	2.04424
Ang	2.03366
4930444P10Rik	2.03072
Mrgprb1	2.02426
Dnah3	2.02364
Wnt11	2.02327
Stab2	2.01645
Acot12	2.00431
Hist1h1e	2.00311
Sncg	1.99824
Slc38a4	1.97475
C8g	1.962
Gcgr	1.96113
Scube2	1.95887
Fcer1a	1.95887
Pamr1	1.94871
Fn1	1.94686
Agt	1.93611
Cdsn	1.93123
Ddah1	1.92376
Ackr2	1.92064
B430203G13Rik	1.91589
Mfsd4b1	1.91125
Lctl	1.90645
Ighg2b	1.90521
Pnldc1	1.88364
Apol7e	1.88164
Ccl21a	1.88077
Slc16a12	1.87289
Lep	1.86293
Ftl1-ps1	1.85944
Igf2bp1	1.84567
Zfp831	1.84489
Gabrd	1.84489
Popdc2	1.84264
Scara3	1.83558
Pglyrp2	1.82703
Fcna	1.81739
Ighv11-2	1.81437
Stum	1.81437
Mal2	1.78863
Sds	1.77959
Lyz1	1.76982
Cyp4a31	1.76459
Odf3l1	1.76214
Slc39a4	1.75397
Retnla	1.74305
Kcnj15	1.74044
Dpt	1.73997
Angptl8	1.73979
Shisa3	1.7331
Sfrp2	1.73053
Enpp3	1.73
Cd8a	1.71992
Igkc	1.71441
Kcnj14	1.7082
Acot1	1.69227
Ptgfr	1.69076
Hsd17b3	1.66761
Cd2	1.6447
Dpp4	1.64305
Etnppl	1.62359
Pilrb2	1.58623
Sucnr1	1.57431
1700030C10Rik	1.57038
Ptprq	1.56606
Pcolce2	1.56318
Kng2	1.56133
Ass1	1.55983
Slc47a1	1.55866
Qprt	1.55769
Acaa1b	1.54489
Sec14l2	1.54417
Prss53	1.53289
Hoxa4	1.52646
Adra1d	1.52576
Pi16	1.52037
Rbp4	1.51288
Fsd2	1.4958
Hist1h4h	1.49267
Mfap5	1.48718
2810459M11Rik	1.47674
Abcb4	1.46886
Cfb	1.46622
Serpinf1	1.4548
Otop1	1.44766
Fndc1	1.44052
Dmrt2	1.43907
Fcrls	1.43591
Paqr9	1.43569
Plac9b	1.43246
Tmem45b	1.41714
Gata4	1.41296
Krt8	1.40912
Cpt1b	1.40912
Acsm5	1.39611
Gys2	1.37823
Aoc3	1.35672
Emb	-1.35012
Stmn2	-1.36539
Kcnq3	-1.36763
Sez6l	-1.37109
Chrna3	-1.38052
Th	-1.39217
Shisa7	-1.41347
Dgkk	-1.42079
Ngfr	-1.44074
Tubb2b	-1.44126
Fa2h	-1.44542
Ngf	-1.45684
Gbp10	-1.46563
Sv2c	-1.48922
Chl1	-1.49058
Clvs1	-1.50909
Olfr1167	-1.51333
Col28a1	-1.51566
Dync1i1	-1.52676
Tceal6	-1.52736
Npy	-1.53514
Gpr37l1	-1.53794
Omp	-1.53794
Sstr2	-1.53825
Slc6a2	-1.54423
Cfap46	-1.54886
Omg	-1.55116
Slitrk1	-1.5575
Soga3	-1.56404
Acpp	-1.57917
9330132A10Rik	-1.58137
Vip	-1.5824
Stac2	-1.58395
Amd2	-1.60163
Ankrd55	-1.60274
Caly	-1.60359
Syngr3	-1.60498
Ssu2	-1.60793
Hephl1	-1.61486
Drc1	-1.63624
Ceacam2	-1.63796
Nlrp1c-ps	-1.64087
Grik3	-1.64176
Tunar	-1.66326
Syt16	-1.67382
Scn9a	-1.67754
Col9a2	-1.67792
Abra	-1.67998
Dach2	-1.68202
Hs3st2	-1.69817
Diras1	-1.7014
Ralyl	-1.70267
Has1	-1.70334
Apobec2	-1.70725
Brinp2	-1.70834
Adora2b	-1.72421
Rpl17-ps8	-1.73534
Rps15a-ps6	-1.75409
Nudc-ps1	-1.76752
St18	-1.77757
Pcdhb8	-1.79602
Olfr1484	-1.8029
Nefl	-1.85492
Prph	-1.85682
Rnd1	-1.86481
Rpsa-ps10	-1.87175
Rem2	-1.88243
Cacna2d4	-1.89161
Car12	-1.89696
Rhag	-1.93716
Slc6a18	-1.95148
Frmd3	-1.95374
Cox6a2	-1.96397
Slc5a7	-1.96397
Myocd	-1.96397
Gpr85	-1.9749
Olfr1328	-1.99118
Slc27a6	-1.99686
Ucn2	-2.03454
Avil	-2.0419
Ch25h	-2.0616
Micalcl	-2.0616
P4ha3	-2.07309
Vgf	-2.09573
Wfdc12	-2.11604
Rpap3-ps2	-2.13567
Rps10-ps1	-2.14125
Best3	-2.14348
Lor	-2.14348
Gap43	-2.15799
Rpl7-ps7	-2.18484
Tubb3	-2.19383
Lrrtm3	-2.19607
Nrip3	-2.19741
Bpifc	-2.22874
Uchl4	-2.24513
Tmem215	-2.26021
Vmn2r-ps88	-2.27563
Syt2	-2.27679
Rps26-ps1	-2.33082
Duxbl2	-2.35008
Calr4	-2.3961
Prl8a2	-2.40496
Rprm	-2.41199
4930562C15Rik	-2.44382
Pik3c2g	-2.47336
Elavl2	-2.51247
Fam71f2	-2.52028
Atf7ip2	-2.52028
Akr1c18	-2.54046
Rpl17-ps10	-2.56915
Tigit	-2.66138
Rsc1a1	-2.71857
Cmtm5	-2.74055
Pcdha8	-2.75603
Hnrnpa1l2-ps	-2.82625
Lrfn2	-2.83924
Fabp7	-3.0117
Clec4e	-3.01841
Zmynd10	-3.01841
Sorcs1	-3.07143
Naip1	-3.11805
Olfr742	-3.27638
Fkbp6	-3.29799
Mas1	-3.31343
L3mbtl4	-3.43761
Tmem151b	-3.65757
Gpc5	-4.04049
Tac1	-6.34386
Wdr49	-6.34503
Fam205a1	-6.42755
Pcdha7	-6.52992
Hist1h4m	-6.56262
Smarca5-ps	-6.614
Rps15a-ps5	-6.9362
Fam205a3	-6.97034
Gemin4	-6.97193
Gcom1	-7.03203
Duxbl1	-7.06507
Alms1-ps1	-7.34571
Rpl15-ps2	-7.44099
Hist1h2ah	-7.72331
Hist1h4k	-7.72677
Ccl27b	-8.02246
Kansl2-ps	-8.10029
1700047I17Rik2	-9.05652
Smarce1-ps1	-9.78499
